# Supplementary material for: 4-Benzyl-3,5-dimethyl-1H-pyrazole
Source: Acta Crystallogr Sect E Struct Rep Online. 2011 Nov 5;67(Pt 12):o3199. doi: 10.1107/S1600536811045405 (PMC3238866; doi:10.1107/S1600536811045405)
Supplement: Supplementary file 1 [file e-67-o3199-sup1.cif]

##############################################################################
#                                                                            #
# This CIF contains the data in a paper accepted for publication in          #
# Acta Crystallographica Section E. It conforms to the requirements of       #
# Notes for Authors for Acta Crystallographica Section E, and has been       #
# peer reviewed under the auspices of the IUCr Commission on Journals.       #
#                                                                            #
# Full details of the Crystallographic Information File format               #
# are given in the paper "The Crystallographic Information File (CIF):       #
# a New Standard Archive File for Crystallography" by S. R. Hall, F. H.      #
# Allen and I. D. Brown [Acta Cryst. (1991), A47, 655-685].                  #
#                                                                            #
# The current version of the core CIF dictionary is obtainable from          #
# ftp://ftp.iucr.org/pub/cif_core.dic.                                       #
#                                                                            #
# Software is freely available for graphical display of the structure(s)     #
# in this CIF. For information consult the CIF software page                 #
# http://www.iucr.org/resources/cif/software.                                #
#                                                                            #
# This file may be used for bona fide research purposes within the           #
# scientific community so long as proper attribution is given to the journal # 
# article from which it was obtained.                                        #
#                                                                            #
##############################################################################
data_global
_audit_creation_method     SHELXL-97
_journal_data_validation_number     ?
_journal_date_recd_electronic     2011-09-27
_journal_date_accepted     2011-10-29
_journal_name_full     'Acta Crystallographica, Section E'
_journal_year     2011
_journal_volume     67
_journal_issue     12
_journal_page_first     o3199
_journal_page_last     o3199
_journal_paper_category     QO
_journal_coeditor_code     LH5342
_publ_contact_author_name     ' Su-Qing Wang'
_publ_contact_author_address
;
MicroScale Science Institute
Weifang University
Weifang 261061
People's Republic of China
;
_publ_contact_author_email     wsuqing66@163.com
_publ_contact_author_fax     '86536 887 7561'
_publ_contact_author_phone     '86536 887 7561'
_publ_section_title
;
4-Benzyl-3,5-dimethyl-1<i>H</i>-pyrazole
;
loop_
    _publ_author_name
    _publ_author_footnote
    _publ_author_address
    'Su-Qing Wang' .
;
MicroScale Science Institute
Department of Chemistry and Chemical Engineering
Weifang University
Weifang 261061
People's Republic of China
;
    'Cheng Kong' .
;
MicroScale Science Institute
Weifang University
Weifang 261061
People's Republic of China
;
data_I
_chemical_name_systematic
;
4-Benzyl-3,5-dimethyl-1<i>H</i>-pyrazole
;
_chemical_name_common     ?
_chemical_formula_moiety     'C12 H14 N2'
_chemical_formula_sum     'C12 H14 N2'
_chemical_formula_iupac     'C12 H14 N2'
_chemical_formula_weight     186.25
_chemical_melting_point     ?
_symmetry_cell_setting     monoclinic
_symmetry_space_group_name_H-M     'P 21'
_symmetry_space_group_name_Hall     'P 2yb'
loop_
    _symmetry_equiv_pos_as_xyz
    'x, y, z'
    '-x, y+1/2, -z'
_cell_length_a     6.2303(6)
_cell_length_b     5.5941(5)
_cell_length_c     15.1364(15)
_cell_angle_alpha     90.00
_cell_angle_beta     97.0490(10)
_cell_angle_gamma     90.00
_cell_volume     523.56(9)
_cell_formula_units_Z     2
_cell_measurement_reflns_used     648
_cell_measurement_theta_min     2.712
_cell_measurement_theta_max     20.061
_cell_measurement_temperature     298(2)
_exptl_crystal_description     block
_exptl_crystal_colour     colorless
_exptl_crystal_size_max     0.48
_exptl_crystal_size_mid     0.32
_exptl_crystal_size_min     0.15
_exptl_crystal_density_diffrn     1.181
_exptl_crystal_density_meas     ?
_exptl_crystal_density_method     'not measured'
_exptl_crystal_F_000     200
_exptl_absorpt_coefficient_mu     0.071
_exptl_absorpt_correction_type     multi-scan
_exptl_absorpt_process_details     '(SADABS; Sheldrick, 1996)'
_exptl_absorpt_correction_T_min     0.9667
_exptl_absorpt_correction_T_max     0.9894
_exptl_special_details
;
;
_diffrn_ambient_temperature     298(2)
_diffrn_radiation_type     MoK\a
_diffrn_radiation_wavelength     0.71073
_diffrn_radiation_source     'fine-focus sealed tube'
_diffrn_radiation_monochromator     graphite
_diffrn_measurement_device_type     'Bruker SMART CCD'
_diffrn_measurement_method     '\f and \w scans'
_diffrn_detector_area_resol_mean     ?
_diffrn_reflns_number     2666
_diffrn_reflns_av_R_equivalents     0.0425
_diffrn_reflns_av_sigmaI/netI     0.0484
_diffrn_reflns_theta_min     2.71
_diffrn_reflns_theta_max     25.02
_diffrn_reflns_theta_full     25.02
_diffrn_measured_fraction_theta_max     0.994
_diffrn_measured_fraction_theta_full     0.994
_diffrn_reflns_limit_h_min     -6
_diffrn_reflns_limit_h_max     7
_diffrn_reflns_limit_k_min     -6
_diffrn_reflns_limit_k_max     6
_diffrn_reflns_limit_l_min     -16
_diffrn_reflns_limit_l_max     18
_diffrn_reflns_reduction_process     ?
_diffrn_standards_number     ?
_diffrn_standards_interval_count     ?
_diffrn_standards_interval_time     ?
_diffrn_standards_decay_%     ?
_refine_special_details
;
Refinement of <i>F</i>^2^ against ALL reflections. The weighted <i>R</i>-factor
<i>wR</i> and goodness of fit <i>S</i> are based on <i>F</i>^2^, conventional
<i>R</i>-factors <i>R</i> are based on <i>F</i>, with <i>F</i> set to zero for
negative <i>F</i>^2^. The threshold expression of <i>F</i>^2^ >
\s(<i>F</i>^2^) is used only for calculating <i>R</i>-factors(gt) <i>etc</i>.
and is not relevant to the choice of reflections for refinement.
<i>R</i>-factors based on <i>F</i>^2^ are statistically about twice as large
as those based on <i>F</i>, and <i>R</i>- factors based on ALL data will be
even larger.
;
_reflns_number_total     1023
_reflns_number_gt     756
_reflns_threshold_expression     I>2\s(I)
_refine_ls_structure_factor_coef     Fsqd
_refine_ls_matrix_type     full
_refine_ls_R_factor_all     0.0618
_refine_ls_R_factor_gt     0.0447
_refine_ls_wR_factor_gt     0.1004
_refine_ls_wR_factor_ref     0.1072
_refine_ls_goodness_of_fit_ref     0.949
_refine_ls_restrained_S_all     0.948
_refine_ls_number_reflns     1023
_refine_ls_number_parameters     127
_refine_ls_number_restraints     1
_refine_ls_hydrogen_treatment     constr
_refine_ls_weighting_scheme     calc
_refine_ls_weighting_details
                 'calc w=1/[\s^2^(Fo^2^)+(0.0568P)^2^] where P=(Fo^2^+2Fc^2^)/3'
_atom_sites_solution_hydrogens     geom
_atom_sites_solution_primary     direct
_atom_sites_solution_secondary     difmap
_refine_ls_shift/su_max     0.000
_refine_ls_shift/su_mean     0.000
_refine_diff_density_max     0.108
_refine_diff_density_min     -0.134
_refine_ls_extinction_method     none
_refine_ls_extinction_coef     ?
loop_
    _atom_type_symbol
    _atom_type_description
    _atom_type_scat_dispersion_real
    _atom_type_scat_dispersion_imag
    _atom_type_scat_source
    'C' 'C' 0.0033 0.0016
                         'International Tables Vol C Tables 4.2.6.8 and 6.1.1.4'
    'H' 'H' 0.0000 0.0000
                         'International Tables Vol C Tables 4.2.6.8 and 6.1.1.4'
    'N' 'N' 0.0061 0.0033
                         'International Tables Vol C Tables 4.2.6.8 and 6.1.1.4'
_computing_data_collection     'SMART (Bruker, 1997)'
_computing_cell_refinement     'SAINT (Bruker, 1997)'
_computing_data_reduction     'SAINT (Bruker, 1997)'
_computing_structure_solution     'SHELXS97 (Sheldrick, 2008)'
_computing_structure_refinement     'SHELXL97 (Sheldrick, 2008)'
_computing_molecular_graphics     'SHELXTL (Sheldrick, 2008)'
_computing_publication_material     'SHELXTL (Sheldrick, 2008)'
loop_
    _atom_site_type_symbol
    _atom_site_label
    _atom_site_fract_x
    _atom_site_fract_y
    _atom_site_fract_z
    _atom_site_U_iso_or_equiv
    _atom_site_adp_type
    _atom_site_calc_flag
    _atom_site_refinement_flags
    _atom_site_occupancy
    _atom_site_symmetry_multiplicity
    _atom_site_disorder_assembly
    _atom_site_disorder_group
    N N1 0.4939(4) 0.1998(6) 0.91543(15) 0.0558(7) Uani d . 1 1 . .
    N N2 0.6284(4) 0.3826(6) 0.94362(13) 0.0536(7) Uani d . 1 1 . .
    H H2 0.6092 0.4729 0.9880 0.064 Uiso calc R 1 1 . .
    C C1 0.9603(5) 0.5915(7) 0.91602(19) 0.0672(10) Uani d . 1 1 . .
    H H1A 0.9315 0.7234 0.8758 0.101 Uiso calc R 1 1 . .
    H H1B 1.0990 0.5241 0.9091 0.101 Uiso calc R 1 1 . .
    H H1C 0.9604 0.6464 0.9761 0.101 Uiso calc R 1 1 . .
    C C2 0.7922(4) 0.4085(6) 0.89629(17) 0.0471(7) Uani d . 1 1 . .
    C C3 0.7654(4) 0.2339(6) 0.83141(16) 0.0451(7) Uani d . 1 1 . .
    C C4 0.5795(5) 0.1098(6) 0.84614(18) 0.0479(8) Uani d . 1 1 . .
    C C5 0.4757(5) -0.0964(8) 0.7964(2) 0.0703(10) Uani d . 1 1 . .
    H H5A 0.3904 -0.1838 0.8341 0.106 Uiso calc R 1 1 . .
    H H5B 0.5851 -0.1993 0.7779 0.106 Uiso calc R 1 1 . .
    H H5C 0.3842 -0.0398 0.7450 0.106 Uiso calc R 1 1 . .
    C C6 0.9109(5) 0.1927(8) 0.76133(18) 0.0600(9) Uani d . 1 1 . .
    H H6A 0.8811 0.0356 0.7356 0.072 Uiso calc R 1 1 . .
    H H6B 1.0597 0.1934 0.7891 0.072 Uiso calc R 1 1 . .
    C C7 0.8863(5) 0.3750(7) 0.68827(18) 0.0548(8) Uani d . 1 1 . .
    C C8 0.6936(6) 0.4084(9) 0.6353(2) 0.0737(10) Uani d . 1 1 . .
    H H8 0.5753 0.3144 0.6446 0.088 Uiso calc R 1 1 . .
    C C9 0.6716(7) 0.5754(9) 0.5699(2) 0.0910(14) Uani d . 1 1 . .
    H H9 0.5393 0.5939 0.5348 0.109 Uiso calc R 1 1 . .
    C C10 0.8423(9) 0.7162(9) 0.5551(2) 0.0953(14) Uani d . 1 1 . .
    H H10 0.8268 0.8309 0.5104 0.114 Uiso calc R 1 1 . .
    C C11 1.0345(8) 0.6876(9) 0.6063(3) 0.0900(14) Uani d . 1 1 . .
    H H11 1.1517 0.7829 0.5967 0.108 Uiso calc R 1 1 . .
    C C12 1.0566(6) 0.5183(8) 0.6721(2) 0.0726(11) Uani d . 1 1 . .
    H H12 1.1897 0.4998 0.7067 0.087 Uiso calc R 1 1 . .
loop_
    _atom_site_aniso_label
    _atom_site_aniso_U_11
    _atom_site_aniso_U_22
    _atom_site_aniso_U_33
    _atom_site_aniso_U_12
    _atom_site_aniso_U_13
    _atom_site_aniso_U_23
    N1 0.0603(15) 0.0557(18) 0.0530(14) -0.0014(16) 0.0135(12) 0.0051(16)
    N2 0.0644(16) 0.0562(18) 0.0419(12) 0.0048(19) 0.0135(11) 0.0001(15)
    C1 0.074(2) 0.060(2) 0.066(2) -0.012(2) 0.0049(17) -0.0028(19)
    C2 0.0515(17) 0.0453(18) 0.0449(14) 0.0028(18) 0.0073(12) 0.0069(17)
    C3 0.0527(17) 0.0435(19) 0.0393(14) 0.0099(17) 0.0063(13) 0.0033(15)
    C4 0.0495(17) 0.0473(19) 0.0462(16) 0.0033(16) 0.0036(14) 0.0014(16)
    C5 0.070(2) 0.059(2) 0.081(2) -0.005(2) 0.0025(17) -0.007(2)
    C6 0.0623(19) 0.064(2) 0.0563(17) 0.011(2) 0.0169(15) -0.003(2)
    C7 0.064(2) 0.057(2) 0.0461(15) 0.005(2) 0.0173(15) -0.0083(19)
    C8 0.080(2) 0.081(3) 0.0602(19) -0.009(3) 0.0101(18) 0.005(3)
    C9 0.106(3) 0.099(4) 0.068(2) 0.001(3) 0.007(2) 0.019(3)
    C10 0.158(4) 0.073(3) 0.060(2) -0.002(4) 0.031(3) 0.008(2)
    C11 0.124(4) 0.081(3) 0.074(2) -0.033(3) 0.046(3) -0.016(3)
    C12 0.076(2) 0.080(3) 0.065(2) -0.012(2) 0.0212(19) -0.009(2)
_geom_special_details
;
All e.s.d.'s (except the e.s.d. in the dihedral angle between two l.s. planes)
are estimated using the full covariance matrix. The cell e.s.d.'s are taken
into account individually in the estimation of e.s.d.'s in distances, angles
and torsion angles; correlations between e.s.d.'s in cell parameters are only
used when they are defined by crystal symmetry. An approximate (isotropic)
treatment of cell e.s.d.'s is used for estimating e.s.d.'s involving l.s.
planes.
;
loop_
    _geom_bond_atom_site_label_1
    _geom_bond_atom_site_label_2
    _geom_bond_site_symmetry_2
    _geom_bond_distance
    _geom_bond_publ_flag
    N1 C4 . 1.332(3) ?
    N1 N2 . 1.357(4) ?
    N2 C2 . 1.325(3) ?
    N2 H2 . 0.8600 ?
    C1 C2 . 1.469(4) ?
    C1 H1A . 0.9600 ?
    C1 H1B . 0.9600 ?
    C1 H1C . 0.9600 ?
    C2 C3 . 1.381(5) ?
    C3 C4 . 1.392(4) ?
    C3 C6 . 1.495(3) ?
    C4 C5 . 1.482(5) ?
    C5 H5A . 0.9600 ?
    C5 H5B . 0.9600 ?
    C5 H5C . 0.9600 ?
    C6 C7 . 1.498(5) ?
    C6 H6A . 0.9700 ?
    C6 H6B . 0.9700 ?
    C7 C8 . 1.372(5) ?
    C7 C12 . 1.375(5) ?
    C8 C9 . 1.357(5) ?
    C8 H8 . 0.9300 ?
    C9 C10 . 1.364(6) ?
    C9 H9 . 0.9300 ?
    C10 C11 . 1.353(6) ?
    C10 H10 . 0.9300 ?
    C11 C12 . 1.370(6) ?
    C11 H11 . 0.9300 ?
    C12 H12 . 0.9300 ?
loop_
    _geom_angle_atom_site_label_1
    _geom_angle_atom_site_label_2
    _geom_angle_atom_site_label_3
    _geom_angle_site_symmetry_1
    _geom_angle_site_symmetry_3
    _geom_angle
    _geom_angle_publ_flag
    C4 N1 N2 . . 103.9(2) ?
    C2 N2 N1 . . 113.5(2) ?
    C2 N2 H2 . . 123.2 ?
    N1 N2 H2 . . 123.2 ?
    C2 C1 H1A . . 109.5 ?
    C2 C1 H1B . . 109.5 ?
    H1A C1 H1B . . 109.5 ?
    C2 C1 H1C . . 109.5 ?
    H1A C1 H1C . . 109.5 ?
    H1B C1 H1C . . 109.5 ?
    N2 C2 C3 . . 105.9(3) ?
    N2 C2 C1 . . 122.9(3) ?
    C3 C2 C1 . . 131.2(3) ?
    C2 C3 C4 . . 105.6(2) ?
    C2 C3 C6 . . 125.7(3) ?
    C4 C3 C6 . . 128.7(3) ?
    N1 C4 C3 . . 111.0(3) ?
    N1 C4 C5 . . 120.1(3) ?
    C3 C4 C5 . . 128.8(3) ?
    C4 C5 H5A . . 109.5 ?
    C4 C5 H5B . . 109.5 ?
    H5A C5 H5B . . 109.5 ?
    C4 C5 H5C . . 109.5 ?
    H5A C5 H5C . . 109.5 ?
    H5B C5 H5C . . 109.5 ?
    C3 C6 C7 . . 113.7(3) ?
    C3 C6 H6A . . 108.8 ?
    C7 C6 H6A . . 108.8 ?
    C3 C6 H6B . . 108.8 ?
    C7 C6 H6B . . 108.8 ?
    H6A C6 H6B . . 107.7 ?
    C8 C7 C12 . . 117.1(4) ?
    C8 C7 C6 . . 121.8(3) ?
    C12 C7 C6 . . 121.1(3) ?
    C9 C8 C7 . . 121.6(4) ?
    C9 C8 H8 . . 119.2 ?
    C7 C8 H8 . . 119.2 ?
    C8 C9 C10 . . 120.4(4) ?
    C8 C9 H9 . . 119.8 ?
    C10 C9 H9 . . 119.8 ?
    C11 C10 C9 . . 119.4(4) ?
    C11 C10 H10 . . 120.3 ?
    C9 C10 H10 . . 120.3 ?
    C10 C11 C12 . . 120.1(4) ?
    C10 C11 H11 . . 120.0 ?
    C12 C11 H11 . . 120.0 ?
    C11 C12 C7 . . 121.4(4) ?
    C11 C12 H12 . . 119.3 ?
    C7 C12 H12 . . 119.3 ?
loop_
    _geom_torsion_atom_site_label_1
    _geom_torsion_atom_site_label_2
    _geom_torsion_atom_site_label_3
    _geom_torsion_atom_site_label_4
    _geom_torsion_site_symmetry_1
    _geom_torsion_site_symmetry_2
    _geom_torsion_site_symmetry_3
    _geom_torsion_site_symmetry_4
    _geom_torsion
    _geom_torsion_publ_flag
    C4 N1 N2 C2 . . . . -0.6(3) ?
    N1 N2 C2 C3 . . . . 0.7(3) ?
    N1 N2 C2 C1 . . . . -178.7(3) ?
    N2 C2 C3 C4 . . . . -0.5(3) ?
    C1 C2 C3 C4 . . . . 178.8(3) ?
    N2 C2 C3 C6 . . . . 179.8(3) ?
    C1 C2 C3 C6 . . . . -1.0(5) ?
    N2 N1 C4 C3 . . . . 0.2(3) ?
    N2 N1 C4 C5 . . . . -179.9(3) ?
    C2 C3 C4 N1 . . . . 0.1(3) ?
    C6 C3 C4 N1 . . . . 179.9(3) ?
    C2 C3 C4 C5 . . . . -179.8(3) ?
    C6 C3 C4 C5 . . . . 0.0(5) ?
    C2 C3 C6 C7 . . . . -74.5(4) ?
    C4 C3 C6 C7 . . . . 105.8(4) ?
    C3 C6 C7 C8 . . . . -60.6(5) ?
    C3 C6 C7 C12 . . . . 118.7(3) ?
    C12 C7 C8 C9 . . . . 0.0(5) ?
    C6 C7 C8 C9 . . . . 179.3(3) ?
    C7 C8 C9 C10 . . . . -0.2(6) ?
    C8 C9 C10 C11 . . . . 0.2(7) ?
    C9 C10 C11 C12 . . . . 0.0(7) ?
    C10 C11 C12 C7 . . . . -0.3(6) ?
    C8 C7 C12 C11 . . . . 0.2(5) ?
    C6 C7 C12 C11 . . . . -179.1(3) ?
loop_
    _geom_hbond_atom_site_label_D
    _geom_hbond_atom_site_label_H
    _geom_hbond_atom_site_label_A
    _geom_hbond_site_symmetry_D
    _geom_hbond_site_symmetry_H
    _geom_hbond_site_symmetry_A
    _geom_hbond_distance_DH
    _geom_hbond_distance_HA
    _geom_hbond_distance_DA
    _geom_hbond_angle_DHA
    _geom_hbond_publ_flag
    N2 H2 N1 . . 2_657 0.86 2.09 2.946(4) 170 yes
