# Supplementary material for: 4-Benzyl-3,5-dimethyl-1H-pyrazole
Source: Acta Crystallogr Sect E Struct Rep Online. 2011 Nov 5;67(Pt 12):o3199. doi: 10.1107/S1600536811045405 (PMC3238866; doi:10.1107/S1600536811045405)
Supplement: Supplementary file 2 [file e-67-o3199-Isup2.hkl]

# 
# h,k,l, Fc-squared, Fo-squared, sigma(Fo-squared) and status flag 
# 
data_I
_shelx_title ' 110520h in P2(1)' 
_shelx_refln_list_code          4 
_shelx_F_calc_maximum       64.80 
_exptl_crystal_F_000       200.00 
_reflns_d_resolution_high  0.8402 
 
loop_ 
 _symmetry_equiv_pos_as_xyz 
 'x, y, z' 
 '-x, y+1/2, -z' 
 
_cell_length_a     6.2303 
_cell_length_b     5.5941 
_cell_length_c    15.1364 
_cell_angle_alpha  90.000 
_cell_angle_beta   97.049 
_cell_angle_gamma  90.000 
 
_shelx_F_squared_multiplier     1.000 
 
loop_ 
 _refln_index_h 
 _refln_index_k 
 _refln_index_l 
 _refln_F_squared_calc 
 _refln_F_squared_meas 
 _refln_F_squared_sigma 
 _refln_observed_status 
   1   0   0       61.31       50.53      1.86 o 
   2   0   0      401.42      420.12     20.40 o 
   3   0   0        4.08        5.32      1.01 o 
   4   0   0        0.88        1.59      0.76 o 
   5   0   0        2.72        2.00      0.99 o 
   6   0   0        1.68        3.33      2.06 o 
   7   0   0        6.56       10.23      3.37 o 
   1   1   0     1261.81     1210.37     19.30 o 
   2   1   0      161.45      163.69      3.65 o 
   3   1   0       28.41       30.18      1.45 o 
   4   1   0        1.51        1.27      0.51 o 
   5   1   0       12.71       12.28      1.47 o 
   6   1   0        0.60        0.33      1.02 o 
   7   1   0        4.26        4.26      1.91 o 
   0   2   0       59.68       57.78      3.04 o 
   1   2   0      160.76      151.94     15.53 o 
   2   2   0      207.52      220.97      5.14 o 
   3   2   0       67.88       77.75      2.35 o 
   4   2   0       17.96       17.18      1.27 o 
   5   2   0        1.18        0.15      0.74 o 
   6   2   0        2.68        2.06      1.03 o 
   7   2   0        1.33        1.53      1.64 o 
   1   3   0       89.75       91.16      2.74 o 
   2   3   0       18.26       17.24      1.30 o 
   3   3   0       24.77       22.86      1.41 o 
   4   3   0       18.32       15.48      1.35 o 
   5   3   0        2.60        3.22      0.95 o 
   6   3   0        1.13        1.42      1.20 o 
   0   4   0      145.96      133.20      6.62 o 
   1   4   0       23.72       22.37      1.64 o 
   2   4   0        2.95        2.23      0.78 o 
   3   4   0       17.63       20.66      1.62 o 
   4   4   0       12.81       11.55      1.25 o 
   5   4   0        3.17        2.37      1.67 o 
   1   5   0       30.30       35.26      2.37 o 
   2   5   0        4.73        4.28      1.16 o 
   3   5   0        8.57        6.23      2.04 o 
   4   5   0        7.69        6.04      2.69 o 
   1   6   0        2.07        2.93      1.67 o 
   2   6   0        2.40        3.25      1.75 o 
   3   6   0        0.50       -0.11      2.01 o 
  -7   0   1       17.59       19.42      3.76 o 
  -6   0   1        0.12        0.79      1.86 o 
  -5   0   1       11.24       10.52      1.57 o 
  -4   0   1       17.87       14.28      1.41 o 
  -3   0   1       23.18       26.49      1.64 o 
  -2   0   1      215.32      193.15      5.17 o 
  -1   0   1      221.03      213.12      2.94 o 
   1   0   1     4198.70     3567.88     18.82 o 
   2   0   1      101.14      101.83      2.62 o 
   3   0   1       42.22       44.15      2.24 o 
   4   0   1       16.54       20.94      1.75 o 
   5   0   1       19.70       17.94      1.87 o 
   6   0   1        0.94        1.65      1.67 o 
   7   0   1        0.08        1.62      1.85 o 
  -7   1   1        1.90        1.43      1.64 o 
  -6   1   1       24.27       27.58      2.78 o 
  -5   1   1        2.81        2.35      0.91 o 
  -4   1   1       17.94       13.44      0.92 o 
  -3   1   1       24.71       27.09      1.54 o 
  -2   1   1      207.03      204.22      3.25 o 
  -1   1   1      967.95      919.99     19.38 o 
   0   1   1      873.96      905.99      9.41 o 
   1   1   1      846.46      795.14      4.22 o 
   2   1   1      191.08      208.91      6.99 o 
   3   1   1      176.50      190.38      5.39 o 
   4   1   1       45.80       51.87      3.00 o 
   5   1   1        8.28        5.23      1.06 o 
   6   1   1       15.50       13.99      1.66 o 
   7   1   1        2.54        2.93      1.51 o 
  -7   2   1        4.18        6.80      2.06 o 
  -6   2   1        2.48        2.69      1.15 o 
  -5   2   1        0.36        0.03      0.70 o 
  -4   2   1        9.07        7.77      1.00 o 
  -3   2   1        5.12        4.83      0.78 o 
  -2   2   1       70.03       72.84      2.25 o 
  -1   2   1       17.98       15.08      2.32 o 
   0   2   1       13.82        9.19      1.06 o 
   1   2   1      335.13      339.76      5.88 o 
   2   2   1      170.50      190.91      4.61 o 
   3   2   1       38.50       38.31      1.38 o 
   4   2   1       22.45       20.60      1.63 o 
   5   2   1       50.25       49.60      2.77 o 
   6   2   1        0.21       -0.55      1.06 o 
  -6   3   1        0.73        0.44      0.98 o 
  -5   3   1        8.36        8.25      1.25 o 
  -4   3   1        7.48        6.20      0.91 o 
  -3   3   1        0.45        0.24      0.54 o 
  -2   3   1       14.79       13.72      1.17 o 
  -1   3   1       10.60       10.15      1.72 o 
   0   3   1       29.53       27.55      2.92 o 
   1   3   1       11.20       12.27      1.01 o 
   2   3   1      192.25      201.31      4.69 o 
   3   3   1       10.10       10.95      1.01 o 
   4   3   1       59.93       59.54      2.42 o 
   5   3   1        0.59        1.24      0.92 o 
   6   3   1        2.34        3.43      1.70 o 
  -5   4   1        3.31        3.05      1.46 o 
  -4   4   1        5.92        4.40      1.03 o 
  -3   4   1       44.64       48.86      2.55 o 
  -2   4   1        6.56        5.87      1.02 o 
  -1   4   1       16.39       16.49      1.47 o 
   0   4   1       29.92       26.29      2.12 o 
   1   4   1       77.21       82.03      5.33 o 
   2   4   1       18.43       18.43      1.35 o 
   3   4   1        8.40        5.54      1.14 o 
   4   4   1        4.11        1.95      1.80 o 
   5   4   1        6.62        6.96      1.90 o 
  -4   5   1        3.21        3.99      1.97 o 
  -3   5   1        1.64        2.00      1.45 o 
  -2   5   1       29.97       26.86      2.10 o 
  -1   5   1        3.33        2.94      0.86 o 
   0   5   1        9.57        7.70      1.29 o 
   1   5   1       16.12       17.83      1.97 o 
   2   5   1        2.12        2.71      1.49 o 
   3   5   1        2.16        1.65      1.38 o 
   4   5   1        1.90        2.40      2.15 o 
  -3   6   1        1.55        1.43      1.63 o 
  -2   6   1        1.88        2.62      2.36 o 
  -1   6   1       11.05       14.77      3.85 o 
   0   6   1        4.81        4.75      2.23 o 
   1   6   1       14.61       13.50      2.40 o 
   2   6   1        2.78        1.66      1.62 o 
   3   6   1        0.13        0.21      2.26 o 
  -7   0   2        0.96        1.75      1.95 o 
  -6   0   2      104.24      109.18      7.36 o 
  -5   0   2       94.20      101.74      6.35 o 
  -4   0   2        4.69        7.08      1.10 o 
  -3   0   2      125.29      122.98      5.08 o 
  -2   0   2        1.27        1.11      0.54 o 
  -1   0   2        1.94        1.97      0.34 o 
   0   0   2       14.81       14.39      0.86 o 
   1   0   2      342.38      333.44      7.91 o 
   2   0   2      147.53      156.19      3.44 o 
   3   0   2        3.04        2.71      0.71 o 
   4   0   2        9.41        8.52      1.30 o 
   5   0   2        4.81        3.26      1.02 o 
   6   0   2        6.78        7.81      2.23 o 
   7   0   2        0.11        0.61      2.51 o 
  -7   1   2        4.56        4.80      1.57 o 
  -6   1   2        6.62        5.85      2.04 o 
  -5   1   2       51.94       56.54      2.79 o 
  -4   1   2       24.94       23.51      1.95 o 
  -3   1   2       24.67       22.19      0.88 o 
  -2   1   2      195.01      189.83      3.36 o 
  -1   1   2      144.30      138.71      9.48 o 
   0   1   2     1774.44     1742.96     71.57 o 
   1   1   2     1000.75     1001.59      4.95 o 
   2   1   2      240.01      250.30      4.65 o 
   3   1   2       83.31       88.46      2.09 o 
   4   1   2       12.72       10.30      0.89 o 
   5   1   2       19.82       18.00      1.66 o 
   6   1   2        8.11        8.56      1.36 o 
   7   1   2        2.16        3.48      2.10 o 
  -7   2   2        0.21        0.99      1.74 o 
  -6   2   2        0.83        1.50      0.92 o 
  -5   2   2        0.84       -0.06      0.66 o 
  -4   2   2       54.19       49.48      2.58 o 
  -3   2   2       92.20      101.30      3.67 o 
  -2   2   2       82.22       72.98      2.31 o 
  -1   2   2        1.63        1.11      0.34 o 
   0   2   2       42.18       42.83      2.03 o 
   1   2   2       21.12       23.78      0.87 o 
   2   2   2       77.82       75.09      1.65 o 
   3   2   2      114.23      121.76      2.40 o 
   4   2   2        0.13        0.22      0.66 o 
   5   2   2       37.58       38.16      2.50 o 
   6   2   2       14.85       15.05      1.87 o 
  -6   3   2        5.44        6.18      1.31 o 
  -5   3   2       21.59       19.66      1.60 o 
  -4   3   2       12.52       11.94      1.35 o 
  -3   3   2       28.07       27.06      1.73 o 
  -2   3   2       24.65       25.41      1.19 o 
  -1   3   2       68.28       72.15      2.15 o 
   0   3   2      118.59      124.01      3.35 o 
   1   3   2       35.53       35.81      2.83 o 
   2   3   2       30.47       28.41      1.34 o 
   3   3   2       19.95       18.94      1.27 o 
   4   3   2       25.95       28.32      1.86 o 
   5   3   2        8.58        7.54      1.95 o 
   6   3   2        0.44        0.88      1.51 o 
  -5   4   2        2.02        1.99      0.88 o 
  -4   4   2        3.28        3.41      1.04 o 
  -3   4   2       47.30       45.88      2.54 o 
  -2   4   2       20.59       20.63      1.65 o 
  -1   4   2        1.94        1.86      0.67 o 
   0   4   2        2.18        3.86      0.86 o 
   1   4   2       10.03        7.57      0.93 o 
   2   4   2        1.45        1.24      0.74 o 
   3   4   2        1.45        2.25      1.44 o 
   4   4   2        4.36        3.61      1.47 o 
   5   4   2        4.38        5.85      1.96 o 
  -4   5   2        7.35        6.65      1.50 o 
  -3   5   2        3.72        4.38      1.15 o 
  -2   5   2       22.60       25.55      4.00 o 
  -1   5   2       21.26       22.78      2.02 o 
   0   5   2       18.01       17.30      2.12 o 
   1   5   2        5.66        5.82      1.53 o 
   2   5   2        6.11        4.98      1.71 o 
   3   5   2        1.50        1.13      1.82 o 
   4   5   2        3.07        4.44      2.17 o 
  -3   6   2        1.31        2.74      2.41 o 
  -2   6   2        0.20       -2.00      2.16 o 
  -1   6   2       11.71       15.61      2.46 o 
   0   6   2        0.11        0.54      1.37 o 
   1   6   2        3.59        8.38      3.52 o 
   2   6   2        0.36        2.74      2.24 o 
  -7   0   3        2.30        0.96      2.31 o 
  -6   0   3       20.66       20.63      3.47 o 
  -5   0   3       24.81       23.72      3.20 o 
  -4   0   3       70.41       80.80      4.92 o 
  -3   0   3       86.63       76.57      4.01 o 
  -2   0   3      172.55      159.75      7.29 o 
  -1   0   3     2519.16     2409.13     12.78 o 
   0   0   3       21.60       21.23      1.02 o 
   1   0   3       46.19       49.44      1.65 o 
   2   0   3      386.75      383.35     18.29 o 
   3   0   3      166.94      176.34      4.31 o 
   4   0   3       13.11       14.70      2.05 o 
   5   0   3        7.89        6.59      1.28 o 
   6   0   3        1.22        0.79      1.50 o 
   7   0   3        1.42        1.07      2.54 o 
  -7   1   3        1.91        1.51      1.42 o 
  -6   1   3       13.48       14.76      2.15 o 
  -5   1   3       33.59       31.41      2.14 o 
  -4   1   3        0.61        0.65      0.50 o 
  -3   1   3      153.71      158.92      3.41 o 
  -2   1   3       98.62       98.35      2.33 o 
  -1   1   3     1899.36     1777.56     57.80 o 
   0   1   3     1657.72     1542.55     17.84 o 
   1   1   3     1359.63     1326.06     22.47 o 
   2   1   3      105.02       97.31      2.95 o 
   3   1   3       64.11       65.77      1.89 o 
   4   1   3       63.85       66.09      2.14 o 
   5   1   3        7.22        8.23      1.20 o 
   6   1   3        1.00        0.68      1.06 o 
   7   1   3        4.89        5.21      2.08 o 
  -7   2   3        1.23        0.21      1.37 o 
  -6   2   3        1.34        2.70      1.19 o 
  -5   2   3        2.77        2.85      0.90 o 
  -4   2   3       65.00       62.01      4.68 o 
  -3   2   3       20.36       16.56      1.26 o 
  -2   2   3       88.87       80.46      3.23 o 
  -1   2   3      224.61      222.81      6.42 o 
   0   2   3      388.04      415.94      4.86 o 
   1   2   3      111.73      119.26      4.33 o 
   2   2   3        4.22        2.79      0.48 o 
   3   2   3       13.39       13.60      1.05 o 
   4   2   3        9.59        8.98      1.16 o 
   5   2   3        1.99        2.30      0.97 o 
   6   2   3        7.36        7.88      1.95 o 
  -6   3   3        2.42        3.07      1.15 o 
  -5   3   3        8.49        7.27      1.15 o 
  -4   3   3       40.28       45.23      2.42 o 
  -3   3   3        1.95        1.35      0.63 o 
  -2   3   3       32.96       39.84      2.35 o 
  -1   3   3       42.54       42.46      3.43 o 
   0   3   3       87.42       93.69      3.86 o 
   1   3   3      163.41      176.11      5.29 o 
   2   3   3        9.44        8.74      0.76 o 
   3   3   3       49.46       51.19      3.02 o 
   4   3   3        8.99        7.66      1.75 o 
   5   3   3        3.15        2.09      1.29 o 
   6   3   3        1.20        1.72      1.76 o 
  -5   4   3        1.35        1.74      0.97 o 
  -4   4   3       18.84       18.09      1.77 o 
  -3   4   3        1.71        1.16      0.82 o 
  -2   4   3       74.58       76.72      3.14 o 
  -1   4   3       39.69       38.88      1.89 o 
   0   4   3        3.36        2.68      0.96 o 
   1   4   3        7.59        9.38      1.26 o 
   2   4   3        2.40        1.45      1.21 o 
   3   4   3       21.96       19.22      2.65 o 
   4   4   3        1.79        1.79      1.78 o 
   5   4   3        2.70        2.61      1.54 o 
  -4   5   3        1.75        2.14      1.10 o 
  -3   5   3       16.45       16.71      1.84 o 
  -2   5   3        1.45        1.28      1.06 o 
  -1   5   3       38.17       40.12      3.33 o 
   0   5   3       16.15       17.98      2.30 o 
   1   5   3        7.25        7.09      1.78 o 
   2   5   3        1.79        2.02      1.31 o 
   3   5   3        4.94        4.18      1.88 o 
   4   5   3        5.48        6.07      2.34 o 
  -3   6   3        2.87        4.54      2.19 o 
  -2   6   3        0.33        0.46      1.13 o 
  -1   6   3        6.64        9.46      2.17 o 
   1   6   3        5.19        4.66      1.75 o 
   2   6   3        5.59        6.19      2.11 o 
  -7   0   4        0.04        0.03      1.58 o 
  -6   0   4        0.04        0.91      1.37 o 
  -5   0   4       30.55       25.94      3.27 o 
  -4   0   4       35.05       35.17      3.28 o 
  -3   0   4        6.59        4.90      1.27 o 
  -2   0   4        0.75        0.58      0.43 o 
  -1   0   4       17.90       15.02      0.75 o 
   0   0   4      823.47      864.05      6.03 o 
   1   0   4       27.25       23.90      1.68 o 
   2   0   4        8.65        7.55      0.93 o 
   3   0   4       59.38       66.19      2.72 o 
   4   0   4       42.84       50.02      2.66 o 
   5   0   4        0.12        0.43      0.92 o 
   6   0   4        0.13       -0.13      2.11 o 
  -7   1   4        0.32       -0.82      1.29 o 
  -6   1   4       21.99       20.74      2.45 o 
  -5   1   4        3.79        2.30      1.13 o 
  -4   1   4       36.52       36.21      2.00 o 
  -3   1   4      155.42      182.04      4.17 o 
  -2   1   4      200.22      213.55      2.82 o 
  -1   1   4      232.14      233.62      2.81 o 
   0   1   4     1617.23     1538.25     29.90 o 
   1   1   4      424.91      462.84     11.15 o 
   2   1   4       82.63       81.51      1.90 o 
   3   1   4       32.85       34.47      1.44 o 
   4   1   4        8.45       10.07      0.94 o 
   5   1   4       15.55       15.14      1.66 o 
   6   1   4        6.74        6.36      1.25 o 
  -7   2   4        0.25        2.93      1.56 o 
  -6   2   4        1.77        1.98      0.97 o 
  -5   2   4        1.85        2.18      0.91 o 
  -4   2   4        3.44        2.81      0.83 o 
  -3   2   4       77.30       82.68      2.75 o 
  -2   2   4       46.22       44.92      1.19 o 
  -1   2   4      180.43      183.34      4.00 o 
   0   2   4       12.61       15.57      0.82 o 
   1   2   4      638.73      735.26     24.32 o 
   2   2   4      271.80      287.11      5.24 o 
   3   2   4       16.51       15.78      1.07 o 
   4   2   4       34.85       37.26      2.59 o 
   5   2   4        2.93        3.67      1.30 o 
   6   2   4        0.32        1.10      1.30 o 
  -6   3   4        3.22        3.74      0.98 o 
  -5   3   4        0.57        1.16      0.93 o 
  -4   3   4        9.42        8.88      1.23 o 
  -3   3   4        5.33        4.65      0.85 o 
  -2   3   4       71.04       75.88      2.87 o 
  -1   3   4        2.33        1.68      0.51 o 
   0   3   4       43.32       49.63      2.04 o 
   1   3   4       75.92       75.91      2.34 o 
   2   3   4       68.66       70.19      3.01 o 
   3   3   4        0.83       -0.25      0.81 o 
   4   3   4       13.88       12.63      2.05 o 
   5   3   4        0.67       -0.48      1.34 o 
   6   3   4        0.88        1.04      1.93 o 
  -5   4   4        0.33        0.46      0.89 o 
  -4   4   4        7.58        7.61      1.25 o 
  -3   4   4        2.31        1.09      0.78 o 
  -2   4   4       19.91       19.47      1.74 o 
  -1   4   4       60.54       61.45      2.38 o 
   0   4   4        8.32        7.62      1.46 o 
   1   4   4       42.51       42.17      3.21 o 
   2   4   4       28.41       27.59      2.84 o 
   3   4   4        3.50        3.04      1.36 o 
   4   4   4        1.73        0.66      1.14 o 
   5   4   4        1.67        1.85      1.67 o 
  -4   5   4        0.61        0.37      1.10 o 
  -3   5   4       20.64       22.62      2.13 o 
  -2   5   4       17.31       18.96      2.24 o 
  -1   5   4        0.33        0.34      1.35 o 
   0   5   4       46.79       53.07      8.34 o 
   1   5   4       18.76       19.20      2.46 o 
   2   5   4        3.69        2.93      1.65 o 
   3   5   4        1.29        1.58      1.51 o 
   4   5   4        0.41       -0.64      1.86 o 
  -2   6   4        3.96        4.29      1.69 o 
  -1   6   4        0.53        0.03      1.73 o 
   0   6   4        4.57        4.22      1.75 o 
   1   6   4        0.28        0.06      1.69 o 
   2   6   4        3.34        4.95      1.99 o 
  -7   0   5        2.94        3.17      2.13 o 
  -6   0   5        3.72        4.62      2.24 o 
  -5   0   5        6.56        7.69      2.05 o 
  -4   0   5       61.29       56.16      4.04 o 
  -3   0   5      368.55      450.05      7.53 o 
  -2   0   5       18.67       19.05      1.06 o 
  -1   0   5       13.01       13.80      0.77 o 
   0   0   5       23.46       22.26      0.93 o 
   1   0   5      194.28      191.63      3.89 o 
   2   0   5       83.10      102.20      3.13 o 
   3   0   5        6.60        6.12      1.07 o 
   4   0   5       29.80       30.05      2.26 o 
   5   0   5        2.89        2.02      1.30 o 
   6   0   5        4.58        5.64      2.62 o 
  -7   1   5        4.17        4.44      1.88 o 
  -6   1   5        2.11        2.56      1.12 o 
  -5   1   5       53.52       50.32      3.21 o 
  -4   1   5       28.59       27.33      1.70 o 
  -3   1   5       13.47       15.49      1.17 o 
  -2   1   5      179.36      195.37      2.82 o 
  -1   1   5      100.87       97.15      2.44 o 
   0   1   5       99.10      107.50      6.13 o 
   1   1   5      164.33      173.76      7.17 o 
   2   1   5      111.78      122.07      2.80 o 
   3   1   5       12.82       11.78      0.93 o 
   4   1   5        2.06        1.58      0.55 o 
   5   1   5        8.82        6.93      1.25 o 
   6   1   5        3.58        5.27      1.62 o 
  -6   2   5       19.00       22.82      2.61 o 
  -5   2   5        6.00        7.23      1.20 o 
  -4   2   5        0.49        0.07      0.72 o 
  -3   2   5       38.46       37.93      1.92 o 
  -2   2   5        5.87        7.66      0.81 o 
  -1   2   5      460.89      487.69     11.72 o 
   0   2   5       79.31       90.37      2.77 o 
   1   2   5      274.95      274.14      5.08 o 
   2   2   5      315.91      321.20      3.97 o 
   3   2   5        4.31        3.51      0.82 o 
   4   2   5       67.77       66.19      4.13 o 
   5   2   5       13.58       13.32      2.23 o 
   6   2   5        0.29       -0.12      1.25 o 
  -6   3   5        1.61        1.30      1.08 o 
  -5   3   5       17.11       18.51      1.82 o 
  -4   3   5        2.53        3.25      0.92 o 
  -3   3   5       49.39       47.84      2.87 o 
  -2   3   5       11.53        9.42      1.16 o 
  -1   3   5       75.97       81.45      3.29 o 
   0   3   5       21.03       18.56      1.21 o 
   1   3   5       41.75       39.18      2.20 o 
   2   3   5       64.12       67.14      2.98 o 
   3   3   5        3.72        3.19      1.04 o 
   4   3   5        5.26        3.38      1.29 o 
   5   3   5        5.19        5.85      1.87 o 
  -5   4   5        4.58        5.58      1.28 o 
  -4   4   5        1.69        0.58      0.85 o 
  -3   4   5       31.72       31.68      2.27 o 
  -2   4   5       22.46       21.69      1.82 o 
  -1   4   5       32.50       32.68      2.83 o 
   0   4   5        7.91        5.47      1.91 o 
   1   4   5       39.24       40.76      3.17 o 
   2   4   5       15.38       15.69      2.16 o 
   3   4   5        4.68        3.48      1.39 o 
   4   4   5        1.05        2.18      1.47 o 
   5   4   5        0.67       -0.57      1.35 o 
  -4   5   5        2.01        2.61      1.26 o 
  -3   5   5        2.34        2.44      1.53 o 
  -2   5   5       38.69       43.50      3.58 o 
  -1   5   5        0.11       -0.52      1.31 o 
   0   5   5       15.44       16.61      2.25 o 
   1   5   5        6.80        4.70      1.58 o 
   2   5   5        3.72        7.05      1.93 o 
   3   5   5        0.27        0.46      1.66 o 
   4   5   5        0.94       -0.17      1.67 o 
  -2   6   5        1.52        1.47      1.27 o 
  -1   6   5       11.77       17.87      2.93 o 
   0   6   5        0.49        0.70      1.50 o 
   1   6   5        0.46       -0.11      1.73 o 
   2   6   5        0.82        1.77      2.11 o 
  -7   0   6        2.87        2.90      1.96 o 
  -6   0   6        7.75        7.56      2.41 o 
  -5   0   6        0.12        0.40      0.97 o 
  -4   0   6       14.35       13.12      2.05 o 
  -3   0   6        5.12        5.28      0.93 o 
  -2   0   6      432.61      457.16      5.47 o 
  -1   0   6       47.99       58.40      2.24 o 
   0   0   6      200.31      177.60      3.32 o 
   1   0   6        1.55        1.91      0.55 o 
   2   0   6       11.92       11.47      1.18 o 
   3   0   6        1.62        1.90      0.64 o 
   4   0   6       22.13       22.13      2.03 o 
   5   0   6        8.09        7.93      1.41 o 
   6   0   6       10.83        9.64      3.17 o 
  -7   1   6        2.64        3.86      1.65 o 
  -6   1   6        9.79       11.82      2.79 o 
  -5   1   6       18.61       19.76      1.77 o 
  -4   1   6        6.67        4.85      0.80 o 
  -3   1   6      135.16      142.07      3.48 o 
  -2   1   6       43.61       37.04      1.19 o 
  -1   1   6       86.24       89.76      1.70 o 
   0   1   6       20.39       22.24      0.80 o 
   1   1   6      182.45      194.41      2.72 o 
   2   1   6       62.85       56.71      2.31 o 
   3   1   6       24.56       23.36      1.29 o 
   4   1   6       14.44       14.55      1.15 o 
   5   1   6        3.20        5.47      1.42 o 
   6   1   6        5.30        5.54      1.70 o 
  -6   2   6        6.01        7.53      1.51 o 
  -5   2   6       63.71       69.33      3.21 o 
  -4   2   6       10.14        9.55      1.18 o 
  -3   2   6        3.64        4.32      1.24 o 
  -2   2   6      232.08      240.45      5.42 o 
  -1   2   6      152.75      153.93      2.52 o 
   0   2   6       95.56       99.66      2.93 o 
   1   2   6        7.17        7.99      0.97 o 
   2   2   6      233.51      250.02      5.28 o 
   3   2   6        3.91        3.81      0.91 o 
   4   2   6        5.36        4.11      1.82 o 
   5   2   6       13.10       13.06      2.32 o 
   6   2   6        0.52        1.29      1.31 o 
  -6   3   6        5.01        4.46      1.20 o 
  -5   3   6        1.56        1.79      1.06 o 
  -4   3   6       34.09       33.64      2.21 o 
  -3   3   6        1.39        0.76      0.63 o 
  -2   3   6       18.43       16.02      1.44 o 
  -1   3   6        6.69        7.04      0.82 o 
   0   3   6       11.21        9.80      1.36 o 
   1   3   6       18.77       16.53      1.53 o 
   2   3   6       33.55       32.12      2.23 o 
   3   3   6      157.03      177.06      6.69 o 
   4   3   6        9.07        7.55      2.00 o 
   5   3   6        0.88        1.68      1.44 o 
  -5   4   6        7.67        9.17      2.34 o 
  -4   4   6        1.84        1.58      0.92 o 
  -3   4   6       19.63       20.72      1.97 o 
  -2   4   6       30.56       30.34      2.78 o 
  -1   4   6        5.30        5.85      1.04 o 
   0   4   6       18.52       17.74      2.53 o 
   1   4   6        4.24        3.31      1.14 o 
   2   4   6       26.62       21.00      2.37 o 
   3   4   6        7.41        5.70      1.89 o 
   4   4   6        7.56        8.70      2.31 o 
   5   4   6        0.56        0.51      1.51 o 
  -4   5   6        4.28        4.87      1.76 o 
  -3   5   6       11.50       12.51      2.25 o 
  -2   5   6        3.70        4.80      1.74 o 
  -1   5   6        0.98        0.38      1.31 o 
   0   5   6        1.61        0.94      1.30 o 
   1   5   6        7.95        7.55      1.82 o 
   2   5   6        0.01       -0.57      1.24 o 
   3   5   6        0.58        0.97      1.55 o 
  -2   6   6        9.43       13.28      2.42 o 
  -1   6   6        4.68        6.23      2.18 o 
   0   6   6        1.90        3.47      1.78 o 
   1   6   6        3.09        4.46      1.90 o 
  -7   0   7        0.15       -0.48      2.19 o 
  -6   0   7       10.69       12.91      2.94 o 
  -5   0   7        1.48        2.64      1.25 o 
  -4   0   7       51.95       48.52      3.96 o 
  -3   0   7        0.05        0.38      0.50 o 
  -2   0   7      268.20      291.83      6.20 o 
  -1   0   7      122.15      118.24      3.21 o 
   0   0   7      101.99       98.08      2.43 o 
   1   0   7        0.00        0.07      0.46 o 
   2   0   7       20.76       19.43      1.59 o 
   3   0   7        1.15        0.95      0.67 o 
   4   0   7        0.78        1.40      0.96 o 
   5   0   7       13.11       12.67      1.72 o 
  -7   1   7        1.33        0.76      1.24 o 
  -6   1   7        1.72        2.85      1.30 o 
  -5   1   7        2.37        1.94      0.83 o 
  -4   1   7       47.09       43.25      2.12 o 
  -3   1   7       51.25       48.28      2.20 o 
  -2   1   7       14.06       15.10      0.85 o 
  -1   1   7      114.78      122.07      2.13 o 
   0   1   7       12.30       13.17      0.53 o 
   1   1   7        1.70        1.23      0.42 o 
   2   1   7       61.94       71.38      2.08 o 
   3   1   7       17.49       18.16      1.44 o 
   4   1   7        9.03        8.21      1.10 o 
   5   1   7       22.56       26.83      2.68 o 
   6   1   7        0.92        2.21      1.59 o 
  -6   2   7        2.28        2.70      1.15 o 
  -5   2   7       32.68       29.57      2.06 o 
  -4   2   7       36.79       34.47      3.12 o 
  -3   2   7        5.70        4.79      0.85 o 
  -2   2   7       49.55       48.76      1.65 o 
  -1   2   7      268.11      274.62      7.41 o 
   0   2   7       80.58       91.82      2.97 o 
   1   2   7      151.60      161.05      4.31 o 
   2   2   7       38.82       39.20      2.66 o 
   3   2   7       47.50       50.14      3.17 o 
   4   2   7        5.62        5.73      1.13 o 
   5   2   7        0.48        0.67      1.06 o 
   6   2   7        1.52        2.42      1.85 o 
  -6   3   7        1.43        2.43      1.28 o 
  -5   3   7       10.04        8.63      1.61 o 
  -4   3   7       25.75       28.13      2.09 o 
  -3   3   7       13.03       13.44      1.48 o 
  -2   3   7       26.09       27.28      1.87 o 
  -1   3   7       11.47       10.49      1.12 o 
   0   3   7        0.01       -0.35      0.58 o 
   1   3   7       19.88       21.90      1.87 o 
   2   3   7       93.66      102.99      3.95 o 
   3   3   7       23.56       18.59      1.89 o 
   4   3   7       19.15       19.15      2.68 o 
   5   3   7        2.83        2.34      1.62 o 
  -5   4   7        6.47        6.81      1.44 o 
  -4   4   7        3.08        3.93      1.08 o 
  -3   4   7       19.80       22.69      2.47 o 
  -2   4   7        3.01        2.73      1.13 o 
  -1   4   7       19.71       18.32      2.42 o 
   0   4   7       24.98       21.89      2.49 o 
   1   4   7       23.56       18.65      2.25 o 
   2   4   7        3.07        1.65      0.98 o 
   3   4   7       23.09       21.29      4.33 o 
   4   4   7        4.72        3.13      1.80 o 
  -4   5   7        2.92        1.95      1.26 o 
  -3   5   7       16.24       21.06      2.91 o 
  -2   5   7        3.62        3.77      1.60 o 
  -1   5   7        5.59        5.03      1.59 o 
   0   5   7       10.19       10.61      1.93 o 
   1   5   7        4.15        4.80      2.08 o 
   2   5   7        0.95        0.96      1.82 o 
   3   5   7        0.82        0.65      1.33 o 
  -1   6   7        9.12       13.31      2.88 o 
   0   6   7        1.94        2.88      2.30 o 
   1   6   7        1.51       -0.24      1.52 o 
  -6   0   8        3.19        4.24      1.78 o 
  -5   0   8        3.69        2.86      1.63 o 
  -4   0   8        0.89        0.14      0.71 o 
  -3   0   8       22.69       20.19      1.35 o 
  -2   0   8      127.55      147.52      3.28 o 
  -1   0   8       14.44       14.42      1.00 o 
   0   0   8      242.33      251.24      9.78 o 
   1   0   8       13.86       13.30      1.26 o 
   2   0   8       17.78       20.75      1.76 o 
   3   0   8        1.45        1.58      0.90 o 
   4   0   8        7.63        7.55      1.62 o 
   5   0   8        0.59       -0.76      1.37 o 
  -6   1   8        3.52        4.40      1.57 o 
  -5   1   8       21.59       22.24      1.89 o 
  -4   1   8       13.48       11.00      1.38 o 
  -3   1   8       20.58       20.19      1.21 o 
  -2   1   8       71.78       76.19      1.89 o 
  -1   1   8       15.66       14.88      0.68 o 
   0   1   8       40.80       37.39      0.91 o 
   1   1   8       63.83       63.44      1.89 o 
   2   1   8        5.14        5.61      0.86 o 
   3   1   8       31.04       31.54      1.98 o 
   4   1   8        1.26        1.79      0.78 o 
   5   1   8        6.08        8.56      1.77 o 
   6   1   8        4.12        2.59      1.63 o 
  -6   2   8        1.73        1.62      1.05 o 
  -5   2   8        0.71        0.03      0.75 o 
  -4   2   8       78.55       73.72      5.87 o 
  -3   2   8       14.73       13.34      1.34 o 
  -2   2   8       20.14       19.37      1.15 o 
  -1   2   8       53.12       55.69      1.64 o 
   0   2   8        5.31        5.73      0.92 o 
   1   2   8       15.28       12.32      1.26 o 
   2   2   8       69.66       70.59      3.76 o 
   3   2   8       48.57       46.51      2.55 o 
   4   2   8        0.54        0.05      0.87 o 
   5   2   8        1.59        1.90      1.44 o 
  -6   3   8        1.02        0.71      1.16 o 
  -5   3   8        7.07        7.23      1.38 o 
  -4   3   8        6.19        5.96      1.35 o 
  -3   3   8       74.70       85.33      3.47 o 
  -2   3   8      223.48      218.40      8.07 o 
  -1   3   8       38.01       41.04      3.27 o 
   0   3   8       25.31       24.11      1.75 o 
   1   3   8        4.30        4.68      1.05 o 
   2   3   8       60.20       58.59      2.99 o 
   3   3   8       27.73       29.31      2.32 o 
   4   3   8        0.21        0.73      1.27 o 
   5   3   8        1.20        3.35      2.13 o 
  -5   4   8        0.32        0.69      1.18 o 
  -4   4   8        3.09        3.71      1.53 o 
  -3   4   8        4.98        3.76      1.35 o 
  -2   4   8       35.13       38.37      3.27 o 
  -1   4   8        0.40        1.21      1.35 o 
   0   4   8        2.96        3.34      1.25 o 
   1   4   8       25.95       25.46      2.71 o 
   2   4   8        1.78        2.19      1.02 o 
   3   4   8       13.16       15.73      2.58 o 
   4   4   8        6.75        7.82      2.30 o 
  -4   5   8        0.92        1.18      1.69 o 
  -3   5   8        4.25        6.47      2.72 o 
  -2   5   8        9.92       10.22      2.16 o 
  -1   5   8        0.02       -0.91      1.33 o 
   0   5   8       10.47        9.73      2.05 o 
   1   5   8        2.66        1.23      1.34 o 
   2   5   8        0.34        1.72      1.59 o 
   3   5   8        0.74       -0.19      1.67 o 
  -6   0   9        0.21        0.54      1.83 o 
  -5   0   9        2.29        2.16      1.30 o 
  -4   0   9        0.51       -0.26      0.97 o 
  -3   0   9       10.21        9.75      1.00 o 
  -2   0   9        8.04       10.05      0.99 o 
  -1   0   9       84.35       88.18      2.52 o 
   0   0   9        5.29        3.95      0.67 o 
   1   0   9       38.46       43.52      2.38 o 
   2   0   9       21.87       21.80      1.87 o 
   3   0   9       29.64       30.17      2.74 o 
   4   0   9        1.68        0.87      1.47 o 
   5   0   9        9.27        6.95      2.18 o 
  -6   1   9        6.05        7.31      1.81 o 
  -5   1   9        6.33        7.11      1.25 o 
  -4   1   9       48.55       47.39      2.37 o 
  -3   1   9       41.63       38.05      1.66 o 
  -2   1   9       19.89       19.97      1.06 o 
  -1   1   9      226.40      236.61      2.83 o 
   0   1   9       38.01       36.58      1.00 o 
   1   1   9       37.44       35.61      1.91 o 
   2   1   9       11.09       12.17      1.27 o 
   3   1   9       19.91       20.03      1.99 o 
   4   1   9        0.58        0.29      0.62 o 
   5   1   9        0.28        0.07      0.94 o 
  -6   2   9        1.09        2.46      1.03 o 
  -5   2   9        2.83        1.60      0.86 o 
  -4   2   9       38.52       37.52      3.88 o 
  -3   2   9       55.21       57.05      4.55 o 
  -2   2   9       17.87       15.75      1.01 o 
  -1   2   9        1.23        1.72      0.59 o 
   0   2   9       21.07       22.75      1.42 o 
   1   2   9        4.06        2.67      0.81 o 
   2   2   9       11.74       11.15      1.34 o 
   3   2   9        3.10        4.63      1.15 o 
   4   2   9        7.01        4.74      1.24 o 
   5   2   9        1.16        1.19      1.41 o 
  -5   3   9        9.30        8.87      1.45 o 
  -4   3   9       27.58       27.04      2.91 o 
  -3   3   9       27.75       26.75      2.75 o 
  -2   3   9       23.30       24.12      2.50 o 
  -1   3   9       82.37       80.80      4.19 o 
   0   3   9       24.36       21.40      1.77 o 
   1   3   9       10.33       10.32      1.30 o 
   2   3   9       62.39       62.65      4.07 o 
   3   3   9        5.33        4.90      1.29 o 
   4   3   9        3.54        1.01      1.41 o 
  -5   4   9        0.05       -0.04      1.27 o 
  -4   4   9        2.83        3.51      1.31 o 
  -3   4   9       16.41       18.03      6.56 o 
  -2   4   9       31.20       25.73      2.82 o 
  -1   4   9        1.62        2.56      1.48 o 
   0   4   9        2.03        1.37      0.85 o 
   1   4   9        5.47        5.50      1.32 o 
   2   4   9        0.09       -0.89      1.18 o 
   3   4   9       13.70       13.35      4.37 o 
   4   4   9       13.27       15.13      2.84 o 
  -3   5   9        1.56        1.77      1.93 o 
  -2   5   9        4.78        4.67      2.85 o 
  -1   5   9        2.78        3.47      1.84 o 
   0   5   9        4.06        4.37      2.76 o 
   1   5   9        0.62        1.08      1.11 o 
   2   5   9        0.23        0.43      1.72 o 
  -6   0  10        0.01        0.89      1.80 o 
  -5   0  10       13.65       13.37      2.43 o 
  -4   0  10       31.75       32.54      2.63 o 
  -3   0  10        8.24        8.52      1.01 o 
  -2   0  10       74.25       73.86      3.43 o 
  -1   0  10       13.72       10.90      1.02 o 
   0   0  10        3.82        3.06      0.70 o 
   1   0  10       33.35       31.70      2.17 o 
   2   0  10        2.61        1.12      1.25 o 
   3   0  10       30.70       31.59      3.27 o 
   4   0  10       15.51       19.16      2.87 o 
   5   0  10        0.89        1.91      1.68 o 
  -6   1  10        0.24        0.71      1.25 o 
  -5   1  10        9.19       10.64      2.04 o 
  -4   1  10       10.83        8.61      1.16 o 
  -3   1  10       23.59       21.97      1.23 o 
  -2   1  10       31.09       29.35      1.35 o 
  -1   1  10       76.28       76.08      2.11 o 
   0   1  10       33.20       31.51      1.59 o 
   1   1  10       35.42       36.60      2.04 o 
   2   1  10       51.00       55.63      3.52 o 
   3   1  10        1.43        1.31      0.85 o 
   4   1  10       14.24       12.55      1.50 o 
   5   1  10        3.19        5.37      2.27 o 
  -6   2  10        2.94        3.39      1.39 o 
  -5   2  10        1.12       -0.32      0.76 o 
  -4   2  10       13.04       13.68      1.57 o 
  -3   2  10       92.59       94.25      6.43 o 
  -2   2  10       36.45       38.85      1.92 o 
  -1   2  10        9.76        9.49      1.01 o 
   0   2  10       12.86       15.01      1.29 o 
   1   2  10        6.75        5.95      0.99 o 
   2   2  10       11.72       10.55      1.41 o 
   3   2  10       25.15       25.65      2.15 o 
   4   2  10        2.78        3.86      1.13 o 
   5   2  10        0.71        0.83      1.28 o 
  -5   3  10        0.84       -0.06      0.97 o 
  -4   3  10        9.87       10.10      1.73 o 
  -3   3  10       14.31       12.17      2.28 o 
  -2   3  10       15.85       14.14      2.07 o 
  -1   3  10       19.07       15.26      1.36 o 
   0   3  10        2.73        2.42      0.73 o 
   1   3  10        9.90        8.54      1.28 o 
   2   3  10       10.42        8.36      1.42 o 
   3   3  10       21.23       23.77      2.21 o 
   4   3  10        1.17        1.78      1.25 o 
  -4   4  10        6.97        7.85      1.73 o 
  -3   4  10       12.79       15.45      2.41 o 
  -2   4  10       17.67       18.84      2.54 o 
  -1   4  10       29.17       29.12      3.22 o 
   0   4  10        3.42        2.07      1.07 o 
   1   4  10        4.89        3.92      1.10 o 
   2   4  10        7.56        7.31      1.51 o 
   3   4  10        8.44        8.12      2.05 o 
  -3   5  10        0.57        0.33      1.57 o 
  -2   5  10        6.90        8.04      2.11 o 
  -1   5  10        1.17        0.37      1.66 o 
   0   5  10        6.83        8.41      2.64 o 
   1   5  10        3.07        2.96      1.50 o 
   2   5  10        0.15        1.44      1.61 o 
  -6   0  11        2.96        6.47      2.41 o 
  -5   0  11        0.63        0.25      1.11 o 
  -4   0  11       39.21       43.97      3.03 o 
  -3   0  11       63.67       64.97      2.67 o 
  -2   0  11        0.19        0.24      0.59 o 
  -1   0  11      108.13      121.63      3.28 o 
   0   0  11        4.50        4.77      0.81 o 
   1   0  11        6.26        5.69      1.57 o 
   2   0  11       41.13       44.64      4.04 o 
   3   0  11        0.45        1.24      1.47 o 
   4   0  11       17.29       16.90      2.74 o 
   5   0  11        1.17        1.63      1.42 o 
  -6   1  11        4.64        3.89      1.65 o 
  -5   1  11        3.06        2.81      0.96 o 
  -4   1  11        1.05        1.65      0.77 o 
  -3   1  11       47.65       48.07      1.85 o 
  -2   1  11        6.34        5.86      0.62 o 
  -1   1  11       20.81       20.03      1.35 o 
   0   1  11       28.60       29.30      1.64 o 
   1   1  11       14.98       14.58      1.40 o 
   2   1  11       18.04       20.69      2.20 o 
   3   1  11       20.41       21.72      1.89 o 
   4   1  11        2.08        2.22      1.18 o 
   5   1  11        4.67        3.61      1.51 o 
  -5   2  11        7.88        8.42      1.43 o 
  -4   2  11        3.03        3.53      1.07 o 
  -3   2  11       12.24       12.44      1.89 o 
  -2   2  11       13.90       12.63      1.23 o 
  -1   2  11       39.97       38.83      2.00 o 
   0   2  11        7.51        8.94      1.07 o 
   1   2  11       17.36       14.93      1.57 o 
   2   2  11       26.83       27.61      2.17 o 
   3   2  11        6.11        6.10      1.16 o 
   4   2  11        1.52        1.63      1.18 o 
  -5   3  11        1.96        3.05      1.58 o 
  -4   3  11        8.89        7.97      1.68 o 
  -3   3  11        6.40        5.68      1.47 o 
  -2   3  11        7.58        9.77      1.96 o 
  -1   3  11       21.59       20.52      1.62 o 
   0   3  11       17.24       14.49      2.32 o 
   1   3  11       14.48       11.49      1.52 o 
   2   3  11        6.55        4.21      1.17 o 
   3   3  11        1.66        1.72      1.21 o 
   4   3  11        1.73        4.00      1.97 o 
  -4   4  11        1.66        2.08      1.54 o 
  -3   4  11       12.83       15.69      2.43 o 
  -2   4  11       23.95       20.74      4.49 o 
  -1   4  11       11.94        9.04      2.05 o 
   0   4  11        6.00        5.93      1.12 o 
   1   4  11        4.15        5.91      1.32 o 
   2   4  11        3.48        4.04      1.22 o 
   3   4  11       10.13        9.79      2.47 o 
  -2   5  11        0.35        0.62      1.65 o 
  -1   5  11        2.27        3.92      2.03 o 
   0   5  11        0.98        1.46      2.03 o 
   1   5  11        1.64        2.54      1.54 o 
  -6   0  12        0.01        1.02      1.47 o 
  -5   0  12        0.65        0.23      1.58 o 
  -4   0  12       12.18       15.65      1.94 o 
  -3   0  12       49.52       45.36      2.31 o 
  -2   0  12       34.43       36.47      2.00 o 
  -1   0  12       16.62       19.11      1.44 o 
   0   0  12       40.22       38.06      2.47 o 
   1   0  12        0.05        0.35      1.25 o 
   2   0  12        0.22        0.50      1.39 o 
   3   0  12       17.69       17.86      2.94 o 
   4   0  12        1.45        1.17      1.24 o 
  -5   1  12        2.68        2.77      1.33 o 
  -4   1  12       38.13       34.28      2.16 o 
  -3   1  12        6.45        5.81      0.81 o 
  -2   1  12       31.84       30.97      3.04 o 
  -1   1  12        2.08        1.47      0.66 o 
   0   1  12       17.00       18.28      1.40 o 
   1   1  12       15.58       13.02      1.39 o 
   2   1  12        2.28        2.91      0.90 o 
   3   1  12        2.13        1.95      1.04 o 
   4   1  12        3.02        1.95      1.19 o 
  -5   2  12        7.52        8.48      1.58 o 
  -4   2  12        8.93        9.42      1.74 o 
  -3   2  12       16.57       17.99      2.12 o 
  -2   2  12        8.18        7.14      1.02 o 
  -1   2  12       21.84       22.16      1.67 o 
   0   2  12       59.97       53.68      2.45 o 
   1   2  12       10.72        8.23      1.36 o 
   2   2  12        4.70        4.39      1.10 o 
   3   2  12        3.09        3.96      1.17 o 
   4   2  12        4.59        5.08      1.22 o 
  -4   3  12        7.57        6.78      2.81 o 
  -3   3  12        8.95        8.09      1.94 o 
  -2   3  12        5.73        6.81      1.83 o 
  -1   3  12       35.38       35.67      2.14 o 
   0   3  12        2.69        3.44      0.97 o 
   1   3  12        2.07        0.79      0.87 o 
   2   3  12        4.85        3.31      1.03 o 
   3   3  12        0.12        0.80      1.40 o 
  -3   4  12       12.50       15.58      3.66 o 
  -2   4  12        1.14        1.02      1.40 o 
  -1   4  12        1.84        2.21      1.67 o 
   0   4  12        5.54        5.03      1.22 o 
   1   4  12        4.31        6.12      1.54 o 
   2   4  12        0.55        1.57      1.38 o 
  -5   0  13        0.19        1.49      1.39 o 
  -4   0  13       10.92        8.61      1.56 o 
  -3   0  13       21.76       20.54      1.65 o 
  -2   0  13       88.08       97.64      3.35 o 
  -1   0  13        1.37        1.87      0.91 o 
   0   0  13       39.55       35.66      3.96 o 
   1   0  13        5.48        7.66      2.24 o 
   2   0  13        0.04       -1.30      1.11 o 
   3   0  13        0.78        1.12      1.37 o 
   4   0  13        1.87        4.31      2.06 o 
  -5   1  13        3.40        3.57      1.04 o 
  -4   1  13        0.47        0.79      0.74 o 
  -3   1  13       71.25       70.42      3.26 o 
  -2   1  13        9.35        8.21      1.10 o 
  -1   1  13       37.62       36.61      2.00 o 
   0   1  13        9.40        8.51      1.09 o 
   1   1  13        7.80        6.50      1.17 o 
   2   1  13       16.54       16.44      3.40 o 
   3   1  13        6.59        7.88      1.62 o 
   4   1  13        7.55        9.24      3.23 o 
  -5   2  13        0.26        0.62      1.49 o 
  -4   2  13       21.91       24.22      7.06 o 
  -3   2  13        2.09        2.89      1.39 o 
  -2   2  13        0.46        0.68      0.73 o 
  -1   2  13        1.80        1.11      0.78 o 
   0   2  13       27.45       27.72      1.92 o 
   1   2  13        6.93        6.18      1.14 o 
   2   2  13       16.59       18.02      1.97 o 
   3   2  13        1.91        1.71      1.20 o 
  -4   3  13        0.76        2.47      1.58 o 
  -3   3  13        9.40        9.45      2.08 o 
  -2   3  13        6.13        8.24      2.47 o 
  -1   3  13        0.72        0.99      0.85 o 
   0   3  13       15.19       15.38      1.77 o 
   1   3  13        0.03       -0.27      0.84 o 
   2   3  13        0.70        0.68      1.08 o 
   3   3  13        0.07        0.48      1.05 o 
  -3   4  13        1.40        1.46      1.93 o 
  -2   4  13       14.48       20.29      4.72 o 
  -1   4  13        1.09        0.51      1.91 o 
   0   4  13        1.01        0.68      1.04 o 
   1   4  13        2.44        2.20      1.20 o 
  -5   0  14        2.39        2.19      1.57 o 
  -4   0  14        0.07       -0.11      0.91 o 
  -3   0  14        8.64       11.35      1.39 o 
  -2   0  14       31.43       31.51      2.64 o 
  -1   0  14        3.46        3.32      1.65 o 
   0   0  14        1.03        0.08      1.63 o 
   1   0  14       93.22      101.86      7.11 o 
   2   0  14        2.25        1.39      1.37 o 
   3   0  14        0.44        0.13      1.88 o 
  -5   1  14        2.68        3.95      1.31 o 
  -4   1  14       13.10       14.66      2.09 o 
  -3   1  14        8.34        7.22      1.36 o 
  -2   1  14       22.71       24.16      1.74 o 
  -1   1  14        6.47        5.91      1.04 o 
   0   1  14       13.56       14.66      1.69 o 
   1   1  14       16.51       18.35      2.39 o 
   2   1  14        5.90        4.54      1.38 o 
   3   1  14        1.34        2.09      1.11 o 
  -4   2  14        0.74        2.39      1.36 o 
  -3   2  14        4.73        5.03      1.67 o 
  -2   2  14       13.35       13.70      1.81 o 
  -1   2  14        3.56        4.02      1.01 o 
   0   2  14        3.33        3.24      0.92 o 
   1   2  14        2.08        1.73      0.94 o 
   2   2  14        1.06        0.84      1.21 o 
   3   2  14        5.56        4.11      1.69 o 
  -3   3  14        2.38        2.87      1.74 o 
  -2   3  14        2.03        2.86      1.17 o 
  -1   3  14        6.14        5.16      1.20 o 
   0   3  14        2.20        0.50      0.96 o 
   1   3  14        3.90        3.14      1.25 o 
   2   3  14        1.50        3.02      1.32 o 
  -2   4  14        2.90        7.99      2.30 o 
  -1   4  14        2.50        0.61      1.53 o 
   0   4  14        3.40        4.40      1.31 o 
  -4   0  15        0.55        0.69      1.83 o 
  -3   0  15        4.83        5.50      2.64 o 
  -2   0  15        9.35        9.13      2.57 o 
  -1   0  15        8.59        7.21      2.28 o 
   0   0  15       18.87       24.16      3.71 o 
   1   0  15        1.23        1.63      2.01 o 
   2   0  15       22.75       20.00      3.60 o 
   3   0  15        0.09       -1.25      1.30 o 
  -4   1  15        8.31        9.56      1.76 o 
  -3   1  15        9.20       10.11      1.47 o 
  -2   1  15        9.79       11.29      1.33 o 
  -1   1  15       10.24       10.92      1.71 o 
   0   1  15       10.31       11.81      1.92 o 
   1   1  15       14.97       14.33      2.23 o 
   2   1  15        2.27        2.82      1.56 o 
   3   1  15        2.77        4.57      1.98 o 
  -4   2  15        0.94        1.25      1.73 o 
  -3   2  15        5.84        5.10      1.29 o 
  -2   2  15        5.67        5.55      1.68 o 
  -1   2  15       26.16       28.46      2.79 o 
   0   2  15        2.79        2.16      1.09 o 
   1   2  15        0.02       -0.49      1.19 o 
   2   2  15        0.50        1.44      1.16 o 
  -3   3  15        0.21        0.11      1.62 o 
  -2   3  15        0.22       -0.27      1.27 o 
  -1   3  15        0.79        2.17      1.51 o 
   0   3  15       10.50        9.26      1.48 o 
   1   3  15        2.76        4.09      1.35 o 
  -3   0  16        0.67       -0.92      2.33 o 
  -2   0  16        2.42        3.02      2.46 o 
  -1   0  16        9.01        8.86      2.77 o 
   0   0  16        0.56        1.83      2.11 o 
   1   0  16       23.30       29.31      4.36 o 
   2   0  16        1.04       -0.25      2.03 o 
  -4   1  16        2.27        2.52      1.50 o 
  -3   1  16        5.04        5.46      1.87 o 
  -2   1  16       14.03       13.94      2.31 o 
  -1   1  16        8.90        9.85      2.98 o 
   0   1  16       17.31       19.54      2.48 o 
   1   1  16       21.29       18.82      2.47 o 
   2   1  16        2.43        3.45      1.51 o 
  -3   2  16        1.02        0.81      1.06 o 
  -2   2  16        6.82        6.61      1.54 o 
  -1   2  16        6.70        7.25      1.36 o 
   0   2  16        9.03        6.81      1.55 o 
   1   2  16        1.36        0.55      1.32 o 
  -1   3  16        0.25        0.55      1.53 o 
  -3   0  17       14.60       16.40      3.91 o 
  -2   0  17        4.13        6.07      3.00 o 
  -1   0  17        0.42       -0.50      2.06 o 
   0   0  17        2.07        2.84      2.39 o 
   1   0  17        0.44        0.91      2.26 o 
  -3   1  17        0.00       -0.28      2.57 o 
  -2   1  17        3.67        3.90      1.87 o 
  -1   1  17        1.97        1.71      1.73 o 
   0   1  17        0.38        0.55      1.31 o 
   1   1  17        7.01        7.62      1.99 o 
  -1   2  17        1.88        3.10      1.82 o 
   0   2  17        5.50        3.03      1.71 o 
  -1   0  18        0.43        0.35      1.98 o 
                                                 
